# Supplementary material for: MS analysis of a dilution series of bacteria:phytoplankton to improve detection of low abundance bacterial peptides
Source: Sci Rep. 2018 Jun 18;8:9276. doi: 10.1038/s41598-018-27650-4 (PMC6006377; doi:10.1038/s41598-018-27650-4)
Supplement: Supplementary file 3 — Supplementary Tables S1-S5 [file 41598_2018_27650_MOESM3_ESM.xlsx]

## Sheet: Title
MS Analysis of a Dilution Series of Bacteria:Phytoplankton to Improve Detection of Low Abundance Bacterial Peptides
Emma Timmins-Schiffman
Molly P. Mikan
Ying Sonia Ting
H. Rodger Harvey
Brook L. Nunn
S1: peptides with identical sequences between R. pomeroyi (Rpom) and T. pseudonana (Thaps) detected across all dilutions with Uniprot protein annotation and protein accession numbers for the Rpom and Thaps proteomes.
S2: SRM transition list exported from Skyline. Each unique transition is identified by a precursor m/z, product m/z, collision energy, peptide sequence, protein name, and y-ion.
S3: summed amounts of individual amino acids present in known mixtures of diatoms and bacteria cells (bacterial dilution factor = bacteria cells: diatom cells) after urea extraction and the amount remaining on the PC filter until after acid hydrolysis. Pure cultures of diatom and bacteria are shown as 100% Thaps and 100% Rpom, respectively.
S4: proteins with significant eigenvector loadings on axis 1 of DDA NMDS (see Methods). These proteins were used to create the SRM assay.
S5: the 10 most stable (according to coefficient of variation) peptide transitions, see Figure 3. The CV across biological replicates is given for each transition (rows) at each bacterial dilution measured. “NA” means that particular transition was not detected in a given sample.

## Sheet: S1
peptide sequence	annotation	Rpom Protein ID	Thaps Protein ID
IPTIATSVPR	2,4-dienoyl-CoA reductase	tr|Q5LMH7|Q5LMH7_RUEPO	jgi|Thaps3|24211|estExt_fgenesh1_pg.C_chr_100251
YPFLLVDK	3-hydroxyacyl-[acyl-carrier-protein] dehydratase FabZ	sp|Q5LSU4|FABZ_RUEPO	jgi|Thaps3|34681|e_gw1.6.505.1
HLVHEVTSPQAFEGLR	3-isopropylmalate dehydratase large subunit	sp|Q5LX06|LEUC_RUEPO	jgi|Thaps3|42704|estExt_gwp_gw1.C_chr_170167
EGLTVFR	aminopeptidase N	tr|Q5LPK7|Q5LPK7_RUEPO	jgi|Thaps3|261756|thaps1_ua_kg.chr_3000134
LGLFGLDK	aminotransferase family protein	tr|Q5LTP3|Q5LTP3_RUEPO	jgi|Thaps3|22208|estExt_fgenesh1_pg.C_chr_40319
EAYPGDVFYLHSR	ATP synthase subunit alpha	sp|Q5LNN9|ATPA_RUEPO	gi|118411112|ref|YP_874506.1|, jgi|Thaps3|269322|estExt_thaps1_ua_kg.C_chr_80007
ELIIGDR	ATP synthase subunit alpha	sp|Q5LNN9|ATPA_RUEPO	gi|118411112|ref|YP_874506.1|, jgi|Thaps3|269322|estExt_thaps1_ua_kg.C_chr_80007
QMSLLLR	ATP synthase subunit alpha	sp|Q5LNN9|ATPA_RUEPO	gi|118411112|ref|YP_874506.1|, jgi|Thaps3|269322|estExt_thaps1_ua_kg.C_chr_80007
FTQAGSEVSALLGR	ATP synthase subunit beta	sp|Q5LNP1|ATPB_RUEPO
IGLFGGAGVGK	ATP synthase subunit beta	sp|Q5LNP1|ATPB_RUEPO	gi|118411134|ref|YP_874528.1|, jgi|Thaps3|41256|estExt_gwp_gw1.C_chr_70046
IGLFGGAGVGKTVLIMELINNIAK	ATP synthase subunit beta	sp|Q5LNP1|ATPB_RUEPO	gi|118411134|ref|YP_874528.1|
LVLEVAQHLGENTVR	ATP synthase subunit beta	sp|Q5LNP1|ATPB_RUEPO	jgi|Thaps3|41256|estExt_gwp_gw1.C_chr_70046
TVLIMELINNIAK	ATP synthase subunit beta	sp|Q5LNP1|ATPB_RUEPO	gi|118411134|ref|YP_874528.1|
NNPVLIGEPGVGK	chaperone protein ClpB	tr|Q5LND5|Q5LND5_RUEPO	jgi|Thaps3|38121|e_gw1.18.13.1
NTTIPTKK	chaperone protein DnaK	sp|Q5LWJ6|DNAK_RUEPO	jgi|Thaps3|269240|estExt_thaps1_ua_kg.C_chr_70108
VIENSEGAR	chaperone protein DnaK	sp|Q5LWJ6|DNAK_RUEPO	jgi|Thaps3|269240|estExt_thaps1_ua_kg.C_chr_70108
ALMGSNMQR	DNA-directed RNA polymerase subunit beta	sp|Q5LMQ5|RPOB_RUEPO	gi|118411129|ref|YP_874523.1|, jgi|Thaps3_bd|1267|e_gw1.26x41.10.1
TALAMGADR	electron transfer flavoprotein, beta subunit	tr|Q5LVI1|Q5LVI1_RUEPO	jgi|Thaps3|41314|estExt_gwp_gw1.C_chr_70164
ILYYTGK	elongation factor G	sp|Q5LMR4|EFG_RUEPO	jgi|Thaps3|25629|estExt_fgenesh1_pg.C_chr_200124
LAAEDPSFR	elongation factor G	sp|Q5LMR4|EFG_RUEPO	jgi|Thaps3|25629|estExt_fgenesh1_pg.C_chr_200124
HYAHVDCPGHADYVK	elongation factor tu	sp|Q5LMR5|EFTU_RUEPO	gi|118411218|ref|YP_874612.1|
VVVSAPVK	glyceraldehyde-3-phosphate dehydrogenase	tr|Q5LLP4|Q5LLP4_RUEPO	jgi|Thaps3|35816|e_gw1.8.146.1
DYLTDLFPILELGTSAK	isocitrate dehydrogenase, NADP-dependent	tr|Q5LKR6|Q5LKR6_RUEPO	jgi|Thaps3|1456|fgenesh1_pg.C_chr_1000590
QSDVMIVAGTLTNK	NADH-quinone oxidoreductase subunit B	sp|Q5LPR4|NUOB_RUEPO	jgi|Thaps3|24132|estExt_fgenesh1_pg.C_chr_100088
VYDQMPEPR	NADH-quinone oxidoreductase subunit B	sp|Q5LPR4|NUOB_RUEPO	jgi|Thaps3|24132|estExt_fgenesh1_pg.C_chr_100088
GSPLALAQAYETR	porphobilinogen deaminase	tr|Q5LMB4|Q5LMB4_RUEPO	jgi|Thaps3|9021|fgenesh1_pg.C_chr_12000102
MGHAGAIVAGGK	succinyl-CoA ligase [ADP-forming] subunit alpha	tr|Q5LXC5|Q5LXC5_RUEPO	jgi|Thaps3|411|fgenesh1_pm.C_chr_4000052
RMGHAGAIVAGGK	succinyl-CoA ligase [ADP-forming] subunit alpha	tr|Q5LXC5|Q5LXC5_RUEPO	jgi|Thaps3|411|fgenesh1_pm.C_chr_4000052
TSLLDAIR	translation initiation factor IF-2	sp|Q5LWL4|IF2_RUEPO	jgi|Thaps3|29049|estExt_Genewise1.C_chr_70528
DWVTNVR	tryptophan synthase beta chain	sp|Q5LV94|TRPB_RUEPO	jgi|Thaps3|25605|estExt_fgenesh1_pg.C_chr_200077
QWNAAFDAGYAAALGK	uncharacterized protein	tr|Q5LMS0|Q5LMS0_RUEPO	jgi|Thaps3|268576|estExt_thaps1_ua_kg.C_chr_30355

## Sheet: S2
Precursor m/z	Product m/z	Collision Energy	Peptide Sequence	Protein Name	Transition	Isotope
787.421	1086.61	26.4	LSSEAPALFQFDLK	PRTC peptides	y9	heavy
787.421	805.433	26.4	LSSEAPALFQFDLK	PRTC peptides	y6	heavy
787.421	658.365	26.4	LSSEAPALFQFDLK	PRTC peptides	y5	heavy
498.802	782.465	17.7	LTILEELR	PRTC peptides	y6	heavy
498.802	669.381	17.7	LTILEELR	PRTC peptides	y5	heavy
498.802	556.296	17.7	LTILEELR	PRTC peptides	y4	heavy
745.392	942.539	25.1	SFANQPLEVVYSK	PRTC peptides	y8	heavy
745.392	504.291	25.1	SFANQPLEVVYSK	PRTC peptides	y4	heavy
745.392	405.222	25.1	SFANQPLEVVYSK	PRTC peptides	y3	heavy
801.412	1072.49	26.8	GILFVGSGVSGGEEGAR	PRTC peptides	y12	heavy
801.412	928.436	26.8	GILFVGSGVSGGEEGAR	PRTC peptides	y10	heavy
801.412	871.414	26.8	GILFVGSGVSGGEEGAR	PRTC peptides	y9	heavy
773.896	1119.58	26	ELGQSGVDTYLQTK	PRTC peptides	y10	heavy
773.896	876.455	26	ELGQSGVDTYLQTK	PRTC peptides	y7	heavy
773.896	497.317	26	ELGQSGVDTYLQTK	PRTC peptides	y4	heavy
695.832	1002.5	23.7	TASEFDSAIAQDK	PRTC peptides	y9	heavy
695.832	855.43	23.7	TASEFDSAIAQDK	PRTC peptides	y8	heavy
695.832	469.25	23.7	TASEFDSAIAQDK	PRTC peptides	y4	heavy
422.736	674.36	15.5	IGDYAGIK	PRTC peptides	y6	heavy
422.736	559.333	15.5	IGDYAGIK	PRTC peptides	y5	heavy
422.736	396.27	15.5	IGDYAGIK	PRTC peptides	y4	heavy
451.283	673.449	16.3	DIPVPKPK	PRTC peptides	y6	heavy
451.283	576.396	16.3	DIPVPKPK	PRTC peptides	y5	heavy
451.283	477.327	16.3	DIPVPKPK	PRTC peptides	y4	heavy
496.287	755.439	17.7	HVLTSIGEK	PRTC peptides	y7	heavy
496.287	642.355	17.7	HVLTSIGEK	PRTC peptides	y6	heavy
496.287	541.307	17.7	HVLTSIGEK	PRTC peptides	y5	heavy
493.768	670.391	17.6	SSAAPPPPPR	PRTC peptides	y6	heavy
493.768	573.338	17.6	SSAAPPPPPR	PRTC peptides	y5	heavy
493.768	476.286	17.6	SSAAPPPPPR	PRTC peptides	y4	heavy
680.374	959.544	23.2	ELASGLSFPVGFK	PRTC peptides	y9	heavy
680.374	789.439	23.2	ELASGLSFPVGFK	PRTC peptides	y7	heavy
680.374	702.406	23.2	ELASGLSFPVGFK	PRTC peptides	y6	heavy
847.766	1220.67	34.5	AIHQPAPSFDEQSTSSDILVTGIK	sp|Q5LNP1|ATPB_RUEPO	y12	light
847.766	1032.59	34.5	AIHQPAPSFDEQSTSSDILVTGIK	sp|Q5LNP1|ATPB_RUEPO	y10	light
847.766	945.562	34.5	AIHQPAPSFDEQSTSSDILVTGIK	sp|Q5LNP1|ATPB_RUEPO	y9	light
847.766	517.334	34.5	AIHQPAPSFDEQSTSSDILVTGIK	sp|Q5LNP1|ATPB_RUEPO	y5	light
847.766	418.266	34.5	AIHQPAPSFDEQSTSSDILVTGIK	sp|Q5LNP1|ATPB_RUEPO	y4	light
746.029	1109.47	30.6	IPSAVGYQPTLATDMGAMQER	sp|Q5LNP1|ATPB_RUEPO	y10	light
746.029	1038.43	30.6	IPSAVGYQPTLATDMGAMQER	sp|Q5LNP1|ATPB_RUEPO	y9	light
746.029	937.387	30.6	IPSAVGYQPTLATDMGAMQER	sp|Q5LNP1|ATPB_RUEPO	y8	light
746.029	822.36	30.6	IPSAVGYQPTLATDMGAMQER	sp|Q5LNP1|ATPB_RUEPO	y7	light
746.029	691.319	30.6	IPSAVGYQPTLATDMGAMQER	sp|Q5LNP1|ATPB_RUEPO	y6	light
664.009	876.406	27.5	AISELGIYPAVDPLDSSSR	sp|Q5LNP1|ATPB_RUEPO	y8	light
664.009	761.379	27.5	AISELGIYPAVDPLDSSSR	sp|Q5LNP1|ATPB_RUEPO	y7	light
664.009	664.326	27.5	AISELGIYPAVDPLDSSSR	sp|Q5LNP1|ATPB_RUEPO	y6	light
664.009	551.242	27.5	AISELGIYPAVDPLDSSSR	sp|Q5LNP1|ATPB_RUEPO	y5	light
664.009	436.215	27.5	AISELGIYPAVDPLDSSSR	sp|Q5LNP1|ATPB_RUEPO	y4	light
889.931	1394.62	29.6	GITISTAHVEYETDSR	sp|Q5LMR5|EFTU_RUEPO	y12	light
889.931	1206.54	29.6	GITISTAHVEYETDSR	sp|Q5LMR5|EFTU_RUEPO	y10	light
889.931	1135.5	29.6	GITISTAHVEYETDSR	sp|Q5LMR5|EFTU_RUEPO	y9	light
889.931	998.443	29.6	GITISTAHVEYETDSR	sp|Q5LMR5|EFTU_RUEPO	y8	light
889.931	899.374	29.6	GITISTAHVEYETDSR	sp|Q5LMR5|EFTU_RUEPO	y7	light
725.356	1018.52	29.8	VDQVDDEELLELVEMEIR	sp|Q5LMR5|EFTU_RUEPO	y8	light
725.356	889.481	29.8	VDQVDDEELLELVEMEIR	sp|Q5LMR5|EFTU_RUEPO	y7	light
725.356	776.397	29.8	VDQVDDEELLELVEMEIR	sp|Q5LMR5|EFTU_RUEPO	y6	light
725.356	677.329	29.8	VDQVDDEELLELVEMEIR	sp|Q5LMR5|EFTU_RUEPO	y5	light
725.356	548.286	29.8	VDQVDDEELLELVEMEIR	sp|Q5LMR5|EFTU_RUEPO	y4	light
809.419	1231.63	27.2	ALMAAVDEYIPTPAR	sp|Q5LMR5|EFTU_RUEPO	y11	light
809.419	1160.59	27.2	ALMAAVDEYIPTPAR	sp|Q5LMR5|EFTU_RUEPO	y10	light
809.419	1061.53	27.2	ALMAAVDEYIPTPAR	sp|Q5LMR5|EFTU_RUEPO	y9	light
809.419	946.499	27.2	ALMAAVDEYIPTPAR	sp|Q5LMR5|EFTU_RUEPO	y8	light
809.419	541.309	27.2	ALMAAVDEYIPTPAR	sp|Q5LMR5|EFTU_RUEPO	y5	light
830.377	1205.6	33.8	AYDAAGADEIC[+57.0]FLDIHATHENR	sp|Q5LU99|HIS6_RUEPO	y10	light
830.377	1092.52	33.8	AYDAAGADEIC[+57.0]FLDIHATHENR	sp|Q5LU99|HIS6_RUEPO	y9	light
830.377	977.491	33.8	AYDAAGADEIC[+57.0]FLDIHATHENR	sp|Q5LU99|HIS6_RUEPO	y8	light
830.377	864.407	33.8	AYDAAGADEIC[+57.0]FLDIHATHENR	sp|Q5LU99|HIS6_RUEPO	y7	light
830.377	727.348	33.8	AYDAAGADEIC[+57.0]FLDIHATHENR	sp|Q5LU99|HIS6_RUEPO	y6	light
673.004	844.452	27.9	VSFNSAAVANPDVIAEAADR	sp|Q5LU99|HIS6_RUEPO	y8	light
673.004	745.384	27.9	VSFNSAAVANPDVIAEAADR	sp|Q5LU99|HIS6_RUEPO	y7	light
673.004	632.3	27.9	VSFNSAAVANPDVIAEAADR	sp|Q5LU99|HIS6_RUEPO	y6	light
673.004	561.263	27.9	VSFNSAAVANPDVIAEAADR	sp|Q5LU99|HIS6_RUEPO	y5	light
673.004	432.22	27.9	VSFNSAAVANPDVIAEAADR	sp|Q5LU99|HIS6_RUEPO	y4	light
652.354	1175.61	22.5	KPTGIDAVEFAR	sp|Q5LU99|HIS6_RUEPO	y11	light
652.354	977.505	22.5	KPTGIDAVEFAR	sp|Q5LU99|HIS6_RUEPO	y9	light
652.354	807.4	22.5	KPTGIDAVEFAR	sp|Q5LU99|HIS6_RUEPO	y7	light
652.354	692.373	22.5	KPTGIDAVEFAR	sp|Q5LU99|HIS6_RUEPO	y6	light
652.354	393.224	22.5	KPTGIDAVEFAR	sp|Q5LU99|HIS6_RUEPO	y3	light
868.009	1221.73	28.9	TELGLGAAPVLLALPGSR	sp|Q5LSU1|LPXB_RUEPO	y13	light
868.009	1164.71	28.9	TELGLGAAPVLLALPGSR	sp|Q5LSU1|LPXB_RUEPO	y12	light
868.009	1093.67	28.9	TELGLGAAPVLLALPGSR	sp|Q5LSU1|LPXB_RUEPO	y11	light
868.009	1022.64	28.9	TELGLGAAPVLLALPGSR	sp|Q5LSU1|LPXB_RUEPO	y10	light
868.009	416.225	28.9	TELGLGAAPVLLALPGSR	sp|Q5LSU1|LPXB_RUEPO	y4	light
507.808	830.488	18.1	LAPVFGAALR	sp|Q5LSU1|LPXB_RUEPO	y8	light
507.808	733.436	18.1	LAPVFGAALR	sp|Q5LSU1|LPXB_RUEPO	y7	light
507.808	634.367	18.1	LAPVFGAALR	sp|Q5LSU1|LPXB_RUEPO	y6	light
507.808	487.299	18.1	LAPVFGAALR	sp|Q5LSU1|LPXB_RUEPO	y5	light
804.402	1253.57	27	LAAVHADPAAQDAAMR	sp|Q5LSU1|LPXB_RUEPO	y12	light
804.402	1116.51	27	LAAVHADPAAQDAAMR	sp|Q5LSU1|LPXB_RUEPO	y11	light
804.402	930.446	27	LAAVHADPAAQDAAMR	sp|Q5LSU1|LPXB_RUEPO	y9	light
804.402	448.234	27	LAAVHADPAAQDAAMR	sp|Q5LSU1|LPXB_RUEPO	y4	light
848.398	1349.66	28.4	SMQWGEETLTLESGK	sp|Q5LN23|PNP_RUEPO	y12	light
848.398	1163.58	28.4	SMQWGEETLTLESGK	sp|Q5LN23|PNP_RUEPO	y11	light
848.398	634.341	28.4	SMQWGEETLTLESGK	sp|Q5LN23|PNP_RUEPO	y6	light
848.398	420.209	28.4	SMQWGEETLTLESGK	sp|Q5LN23|PNP_RUEPO	y4	light
848.398	291.166	28.4	SMQWGEETLTLESGK	sp|Q5LN23|PNP_RUEPO	y3	light
800.046	1189.55	32.7	VGYVDGEYVLNPTVDDMQDLR	sp|Q5LN23|PNP_RUEPO	y10	light
800.046	991.451	32.7	VGYVDGEYVLNPTVDDMQDLR	sp|Q5LN23|PNP_RUEPO	y8	light
800.046	892.383	32.7	VGYVDGEYVLNPTVDDMQDLR	sp|Q5LN23|PNP_RUEPO	y7	light
800.046	777.356	32.7	VGYVDGEYVLNPTVDDMQDLR	sp|Q5LN23|PNP_RUEPO	y6	light
800.046	662.329	32.7	VGYVDGEYVLNPTVDDMQDLR	sp|Q5LN23|PNP_RUEPO	y5	light
458.279	574.356	16.7	LDLVVAGTK	sp|Q5LN23|PNP_RUEPO	y6	light
458.279	475.287	16.7	LDLVVAGTK	sp|Q5LN23|PNP_RUEPO	y5	light
458.279	376.219	16.7	LDLVVAGTK	sp|Q5LN23|PNP_RUEPO	y4	light
458.279	305.182	16.7	LDLVVAGTK	sp|Q5LN23|PNP_RUEPO	y3	light
774.076	987.547	31.7	DLSAHVPDLSGAAVSIEALDALR	tr|Q5LQQ3|Q5LQQ3_RUEPO	y9	light
774.076	900.515	31.7	DLSAHVPDLSGAAVSIEALDALR	tr|Q5LQQ3|Q5LQQ3_RUEPO	y8	light
774.076	787.431	31.7	DLSAHVPDLSGAAVSIEALDALR	tr|Q5LQQ3|Q5LQQ3_RUEPO	y7	light
774.076	658.388	31.7	DLSAHVPDLSGAAVSIEALDALR	tr|Q5LQQ3|Q5LQQ3_RUEPO	y6	light
774.076	359.24	31.7	DLSAHVPDLSGAAVSIEALDALR	tr|Q5LQQ3|Q5LQQ3_RUEPO	y3	light
753.42	1038.59	25.5	AIDPATLPLVADPGR	tr|Q5LQQ3|Q5LQQ3_RUEPO	y10	light
753.42	937.547	25.5	AIDPATLPLVADPGR	tr|Q5LQQ3|Q5LQQ3_RUEPO	y9	light
753.42	824.462	25.5	AIDPATLPLVADPGR	tr|Q5LQQ3|Q5LQQ3_RUEPO	y8	light
753.42	515.257	25.5	AIDPATLPLVADPGR	tr|Q5LQQ3|Q5LQQ3_RUEPO	y5	light
753.42	329.193	25.5	AIDPATLPLVADPGR	tr|Q5LQQ3|Q5LQQ3_RUEPO	y3	light
863.943	1164.64	28.8	TTSC[+57.0]LSGPNDPVIIPR	tr|Q5LQQ3|Q5LQQ3_RUEPO	y11	light
863.943	1077.61	28.8	TTSC[+57.0]LSGPNDPVIIPR	tr|Q5LQQ3|Q5LQQ3_RUEPO	y10	light
863.943	1020.58	28.8	TTSC[+57.0]LSGPNDPVIIPR	tr|Q5LQQ3|Q5LQQ3_RUEPO	y9	light
863.943	694.461	28.8	TTSC[+57.0]LSGPNDPVIIPR	tr|Q5LQQ3|Q5LQQ3_RUEPO	y6	light
863.943	385.256	28.8	TTSC[+57.0]LSGPNDPVIIPR	tr|Q5LQQ3|Q5LQQ3_RUEPO	y3	light
680.029	895.427	28.1	LNHVAIAVPDLEAASAQYR	tr|Q5LUX0|Q5LUX0_RUEPO	y8	light
680.029	766.384	28.1	LNHVAIAVPDLEAASAQYR	tr|Q5LUX0|Q5LUX0_RUEPO	y7	light
680.029	695.347	28.1	LNHVAIAVPDLEAASAQYR	tr|Q5LUX0|Q5LUX0_RUEPO	y6	light
680.029	624.31	28.1	LNHVAIAVPDLEAASAQYR	tr|Q5LUX0|Q5LUX0_RUEPO	y5	light
680.029	537.278	28.1	LNHVAIAVPDLEAASAQYR	tr|Q5LUX0|Q5LUX0_RUEPO	y4	light
821.424	961.535	33.5	VGAPQDEPDHGVTVVFIELPNTK	tr|Q5LUX0|Q5LUX0_RUEPO	y8	light
821.424	814.467	33.5	VGAPQDEPDHGVTVVFIELPNTK	tr|Q5LUX0|Q5LUX0_RUEPO	y7	light
821.424	701.383	33.5	VGAPQDEPDHGVTVVFIELPNTK	tr|Q5LUX0|Q5LUX0_RUEPO	y6	light
821.424	572.34	33.5	VGAPQDEPDHGVTVVFIELPNTK	tr|Q5LUX0|Q5LUX0_RUEPO	y5	light
821.424	459.256	33.5	VGAPQDEPDHGVTVVFIELPNTK	tr|Q5LUX0|Q5LUX0_RUEPO	y4	light
716.053	1004.54	29.5	IELLYPLGENSPIQGFLDK	tr|Q5LUX0|Q5LUX0_RUEPO	y9	light
716.053	917.509	29.5	IELLYPLGENSPIQGFLDK	tr|Q5LUX0|Q5LUX0_RUEPO	y8	light
716.053	707.372	29.5	IELLYPLGENSPIQGFLDK	tr|Q5LUX0|Q5LUX0_RUEPO	y6	light
716.053	579.314	29.5	IELLYPLGENSPIQGFLDK	tr|Q5LUX0|Q5LUX0_RUEPO	y5	light
716.053	375.224	29.5	IELLYPLGENSPIQGFLDK	tr|Q5LUX0|Q5LUX0_RUEPO	y3	light
518.793	749.43	18.5	STVFNLISR	tr|Q5LSB9|Q5LSB9_RUEPO	y6	light
518.793	602.362	18.5	STVFNLISR	tr|Q5LSB9|Q5LSB9_RUEPO	y5	light
518.793	488.319	18.5	STVFNLISR	tr|Q5LSB9|Q5LSB9_RUEPO	y4	light
518.793	375.235	18.5	STVFNLISR	tr|Q5LSB9|Q5LSB9_RUEPO	y3	light
815.417	1301.65	27.4	TNLFSEIFFTPSAR	tr|Q5LSB9|Q5LSB9_RUEPO	y11	light
815.417	1154.58	27.4	TNLFSEIFFTPSAR	tr|Q5LSB9|Q5LSB9_RUEPO	y10	light
815.417	938.509	27.4	TNLFSEIFFTPSAR	tr|Q5LSB9|Q5LSB9_RUEPO	y8	light
815.417	825.425	27.4	TNLFSEIFFTPSAR	tr|Q5LSB9|Q5LSB9_RUEPO	y7	light
438.236	592.276	16.1	VLAMADGAK	tr|Q5LSB9|Q5LSB9_RUEPO	y6	light
438.236	461.235	16.1	VLAMADGAK	tr|Q5LSB9|Q5LSB9_RUEPO	y5	light
438.236	390.198	16.1	VLAMADGAK	tr|Q5LSB9|Q5LSB9_RUEPO	y4	light
438.236	275.171	16.1	VLAMADGAK	tr|Q5LSB9|Q5LSB9_RUEPO	y3	light
658.303	938.421	22.7	FVMGGELEYDR	tr|Q5LRJ4|Q5LRJ4_RUEPO	y8	light
658.303	881.4	22.7	FVMGGELEYDR	tr|Q5LRJ4|Q5LRJ4_RUEPO	y7	light
658.303	695.336	22.7	FVMGGELEYDR	tr|Q5LRJ4|Q5LRJ4_RUEPO	y5	light
658.303	582.252	22.7	FVMGGELEYDR	tr|Q5LRJ4|Q5LRJ4_RUEPO	y4	light
658.303	453.209	22.7	FVMGGELEYDR	tr|Q5LRJ4|Q5LRJ4_RUEPO	y3	light
829.411	1215.63	27.8	VNNDLGAGGGTLDEIGR	tr|Q5LRJ4|Q5LRJ4_RUEPO	y13	light
829.411	1102.55	27.8	VNNDLGAGGGTLDEIGR	tr|Q5LRJ4|Q5LRJ4_RUEPO	y12	light
829.411	1045.53	27.8	VNNDLGAGGGTLDEIGR	tr|Q5LRJ4|Q5LRJ4_RUEPO	y11	light
829.411	974.49	27.8	VNNDLGAGGGTLDEIGR	tr|Q5LRJ4|Q5LRJ4_RUEPO	y10	light
829.411	474.267	27.8	VNNDLGAGGGTLDEIGR	tr|Q5LRJ4|Q5LRJ4_RUEPO	y4	light
891.962	1229.7	29.7	AGYDFGPVLGYGVLGAAR	tr|Q5LRJ4|Q5LRJ4_RUEPO	y13	light
891.962	1172.68	29.7	AGYDFGPVLGYGVLGAAR	tr|Q5LRJ4|Q5LRJ4_RUEPO	y12	light
891.962	976.557	29.7	AGYDFGPVLGYGVLGAAR	tr|Q5LRJ4|Q5LRJ4_RUEPO	y10	light
891.962	863.473	29.7	AGYDFGPVLGYGVLGAAR	tr|Q5LRJ4|Q5LRJ4_RUEPO	y9	light
891.962	374.215	29.7	AGYDFGPVLGYGVLGAAR	tr|Q5LRJ4|Q5LRJ4_RUEPO	y4	light
801.855	1106.52	27	MMSFVESLEATDDK	tr|Q5LU48|Q5LU48_RUEPO	y10	light
801.855	1007.45	27	MMSFVESLEATDDK	tr|Q5LU48|Q5LU48_RUEPO	y9	light
801.855	878.41	27	MMSFVESLEATDDK	tr|Q5LU48|Q5LU48_RUEPO	y8	light
801.855	549.251	27	MMSFVESLEATDDK	tr|Q5LU48|Q5LU48_RUEPO	y5	light
801.855	478.214	27	MMSFVESLEATDDK	tr|Q5LU48|Q5LU48_RUEPO	y4	light
772.71	967.5	31.6	VASTPSSEQIADYTGSGPFVFR	tr|Q5LU48|Q5LU48_RUEPO	y9	light
772.71	866.452	31.6	VASTPSSEQIADYTGSGPFVFR	tr|Q5LU48|Q5LU48_RUEPO	y8	light
772.71	809.43	31.6	VASTPSSEQIADYTGSGPFVFR	tr|Q5LU48|Q5LU48_RUEPO	y7	light
772.71	722.398	31.6	VASTPSSEQIADYTGSGPFVFR	tr|Q5LU48|Q5LU48_RUEPO	y6	light
772.71	665.377	31.6	VASTPSSEQIADYTGSGPFVFR	tr|Q5LU48|Q5LU48_RUEPO	y5	light
812.418	1006.54	33.2	AAMTNNVSGLLQTGAAVFWNLEK	tr|Q5LU48|Q5LU48_RUEPO	y8	light
812.418	935.499	33.2	AAMTNNVSGLLQTGAAVFWNLEK	tr|Q5LU48|Q5LU48_RUEPO	y7	light
812.418	836.43	33.2	AAMTNNVSGLLQTGAAVFWNLEK	tr|Q5LU48|Q5LU48_RUEPO	y6	light
812.418	689.362	33.2	AAMTNNVSGLLQTGAAVFWNLEK	tr|Q5LU48|Q5LU48_RUEPO	y5	light
812.418	503.282	33.2	AAMTNNVSGLLQTGAAVFWNLEK	tr|Q5LU48|Q5LU48_RUEPO	y4	light
502.745	660.331	18	AC[+57.0]LDLGAER	tr|Q5LX27|Q5LX27_RUEPO	y6	light
502.745	545.304	18	AC[+57.0]LDLGAER	tr|Q5LX27|Q5LX27_RUEPO	y5	light
502.745	432.22	18	AC[+57.0]LDLGAER	tr|Q5LX27|Q5LX27_RUEPO	y4	light
502.745	375.199	18	AC[+57.0]LDLGAER	tr|Q5LX27|Q5LX27_RUEPO	y3	light
850.981	1373.74	28.4	LTLTGSTLRPQSDLAK	tr|Q5LX27|Q5LX27_RUEPO	y13	light
850.981	1272.69	28.4	LTLTGSTLRPQSDLAK	tr|Q5LX27|Q5LX27_RUEPO	y12	light
850.981	1215.67	28.4	LTLTGSTLRPQSDLAK	tr|Q5LX27|Q5LX27_RUEPO	y11	light
850.981	758.404	28.4	LTLTGSTLRPQSDLAK	tr|Q5LX27|Q5LX27_RUEPO	y7	light
850.981	331.234	28.4	LTLTGSTLRPQSDLAK	tr|Q5LX27|Q5LX27_RUEPO	y3	light
686.33	839.412	28.4	IAPVMDSEFDLGDAAAAHAR	tr|Q5LX27|Q5LX27_RUEPO	y9	light
686.33	667.363	28.4	IAPVMDSEFDLGDAAAAHAR	tr|Q5LX27|Q5LX27_RUEPO	y7	light
686.33	596.326	28.4	IAPVMDSEFDLGDAAAAHAR	tr|Q5LX27|Q5LX27_RUEPO	y6	light
686.33	525.289	28.4	IAPVMDSEFDLGDAAAAHAR	tr|Q5LX27|Q5LX27_RUEPO	y5	light
686.33	454.252	28.4	IAPVMDSEFDLGDAAAAHAR	tr|Q5LX27|Q5LX27_RUEPO	y4	light
517.271	705.36	18.4	SVAAEC[+57.0]LGVK	tr|Q5LVD5|Q5LVD5_RUEPO	y6	light
517.271	576.317	18.4	SVAAEC[+57.0]LGVK	tr|Q5LVD5|Q5LVD5_RUEPO	y5	light
517.271	416.287	18.4	SVAAEC[+57.0]LGVK	tr|Q5LVD5|Q5LVD5_RUEPO	y4	light
517.271	303.203	18.4	SVAAEC[+57.0]LGVK	tr|Q5LVD5|Q5LVD5_RUEPO	y3	light
835.431	1192.67	28	YEGQEIAGALHVTGPK	tr|Q5LVD5|Q5LVD5_RUEPO	y12	light
835.431	1063.63	28	YEGQEIAGALHVTGPK	tr|Q5LVD5|Q5LVD5_RUEPO	y11	light
835.431	950.542	28	YEGQEIAGALHVTGPK	tr|Q5LVD5|Q5LVD5_RUEPO	y10	light
835.431	879.505	28	YEGQEIAGALHVTGPK	tr|Q5LVD5|Q5LVD5_RUEPO	y9	light
835.431	402.235	28	YEGQEIAGALHVTGPK	tr|Q5LVD5|Q5LVD5_RUEPO	y4	light
510.28	736.362	18.2	GILNAAGFEK	tr|Q5LVD5|Q5LVD5_RUEPO	y7	light
510.28	622.32	18.2	GILNAAGFEK	tr|Q5LVD5|Q5LVD5_RUEPO	y6	light
510.28	551.282	18.2	GILNAAGFEK	tr|Q5LVD5|Q5LVD5_RUEPO	y5	light
510.28	480.245	18.2	GILNAAGFEK	tr|Q5LVD5|Q5LVD5_RUEPO	y4	light
510.28	423.224	18.2	GILNAAGFEK	tr|Q5LVD5|Q5LVD5_RUEPO	y3	light
728.685	1312.64	30	SWQGWQVPLMTNSAHSQAR	tr|Q5LP17|Q5LP17_RUEPO	y12	light
728.685	971.465	30	SWQGWQVPLMTNSAHSQAR	tr|Q5LP17|Q5LP17_RUEPO	y9	light
728.685	870.418	30	SWQGWQVPLMTNSAHSQAR	tr|Q5LP17|Q5LP17_RUEPO	y8	light
728.685	598.306	30	SWQGWQVPLMTNSAHSQAR	tr|Q5LP17|Q5LP17_RUEPO	y5	light
728.685	461.247	30	SWQGWQVPLMTNSAHSQAR	tr|Q5LP17|Q5LP17_RUEPO	y4	light
710.658	898.397	29.3	DAGELEFEDLLVDYDVC[+57.0]K	tr|Q5LP17|Q5LP17_RUEPO	y7	light
710.658	799.329	29.3	DAGELEFEDLLVDYDVC[+57.0]K	tr|Q5LP17|Q5LP17_RUEPO	y6	light
710.658	684.302	29.3	DAGELEFEDLLVDYDVC[+57.0]K	tr|Q5LP17|Q5LP17_RUEPO	y5	light
710.658	521.239	29.3	DAGELEFEDLLVDYDVC[+57.0]K	tr|Q5LP17|Q5LP17_RUEPO	y4	light
710.658	406.212	29.3	DAGELEFEDLLVDYDVC[+57.0]K	tr|Q5LP17|Q5LP17_RUEPO	y3	light
664.996	1158.58	27.6	YMELAVQALHDAFELDK	tr|Q5LP17|Q5LP17_RUEPO	y10	light
664.996	1087.54	27.6	YMELAVQALHDAFELDK	tr|Q5LP17|Q5LP17_RUEPO	y9	light
664.996	974.458	27.6	YMELAVQALHDAFELDK	tr|Q5LP17|Q5LP17_RUEPO	y8	light
664.996	837.399	27.6	YMELAVQALHDAFELDK	tr|Q5LP17|Q5LP17_RUEPO	y7	light
664.996	375.224	27.6	YMELAVQALHDAFELDK	tr|Q5LP17|Q5LP17_RUEPO	y3	light
526.754	779.405	18.7	DGTQIESFR	tr|Q5LRU3|Q5LRU3_RUEPO	y6	light
526.754	651.346	18.7	DGTQIESFR	tr|Q5LRU3|Q5LRU3_RUEPO	y5	light
526.754	538.262	18.7	DGTQIESFR	tr|Q5LRU3|Q5LRU3_RUEPO	y4	light
526.754	409.219	18.7	DGTQIESFR	tr|Q5LRU3|Q5LRU3_RUEPO	y3	light
745.379	1062.54	25.3	GELQMGVLIENMR	tr|Q5LRU3|Q5LRU3_RUEPO	y9	light
745.379	931.503	25.3	GELQMGVLIENMR	tr|Q5LRU3|Q5LRU3_RUEPO	y8	light
745.379	775.413	25.3	GELQMGVLIENMR	tr|Q5LRU3|Q5LRU3_RUEPO	y6	light
745.379	662.329	25.3	GELQMGVLIENMR	tr|Q5LRU3|Q5LRU3_RUEPO	y5	light
745.379	549.245	25.3	GELQMGVLIENMR	tr|Q5LRU3|Q5LRU3_RUEPO	y4	light
760.698	1291.61	31.2	MFIGPQTDVYEGMIIGEHSR	tr|Q5LRU3|Q5LRU3_RUEPO	y11	light
760.698	1128.55	31.2	MFIGPQTDVYEGMIIGEHSR	tr|Q5LRU3|Q5LRU3_RUEPO	y10	light
760.698	811.442	31.2	MFIGPQTDVYEGMIIGEHSR	tr|Q5LRU3|Q5LRU3_RUEPO	y7	light
760.698	698.358	31.2	MFIGPQTDVYEGMIIGEHSR	tr|Q5LRU3|Q5LRU3_RUEPO	y6	light
760.698	585.274	31.2	MFIGPQTDVYEGMIIGEHSR	tr|Q5LRU3|Q5LRU3_RUEPO	y5	light
704.676	1171.61	29.1	TYYTAGFHEPGAGLSVATNR	tr|Q5LQB9|Q5LQB9_RUEPO	y12	light
704.676	1042.56	29.1	TYYTAGFHEPGAGLSVATNR	tr|Q5LQB9|Q5LQB9_RUEPO	y11	light
704.676	817.453	29.1	TYYTAGFHEPGAGLSVATNR	tr|Q5LQB9|Q5LQB9_RUEPO	y8	light
704.676	647.347	29.1	TYYTAGFHEPGAGLSVATNR	tr|Q5LQB9|Q5LQB9_RUEPO	y6	light
704.676	461.247	29.1	TYYTAGFHEPGAGLSVATNR	tr|Q5LQB9|Q5LQB9_RUEPO	y4	light
686.349	996.511	23.5	EVFESLSPAHQK	tr|Q5LQB9|Q5LQB9_RUEPO	y9	light
686.349	867.468	23.5	EVFESLSPAHQK	tr|Q5LQB9|Q5LQB9_RUEPO	y8	light
686.349	667.352	23.5	EVFESLSPAHQK	tr|Q5LQB9|Q5LQB9_RUEPO	y6	light
686.349	580.32	23.5	EVFESLSPAHQK	tr|Q5LQB9|Q5LQB9_RUEPO	y5	light
686.349	412.23	23.5	EVFESLSPAHQK	tr|Q5LQB9|Q5LQB9_RUEPO	y3	light
892.895	1284.56	29.7	ASQDVMAENMGDELFK	tr|Q5LQB9|Q5LQB9_RUEPO	y11	light
892.895	1153.52	29.7	ASQDVMAENMGDELFK	tr|Q5LQB9|Q5LQB9_RUEPO	y10	light
892.895	1082.48	29.7	ASQDVMAENMGDELFK	tr|Q5LQB9|Q5LQB9_RUEPO	y9	light
892.895	953.44	29.7	ASQDVMAENMGDELFK	tr|Q5LQB9|Q5LQB9_RUEPO	y8	light
892.895	708.356	29.7	ASQDVMAENMGDELFK	tr|Q5LQB9|Q5LQB9_RUEPO	y6	light
898.478	1191.66	29.9	QVTEFHEGILPWALR	tr|Q5LPJ5|Q5LPJ5_RUEPO	y10	light
898.478	1054.6	29.9	QVTEFHEGILPWALR	tr|Q5LPJ5|Q5LPJ5_RUEPO	y9	light
898.478	925.562	29.9	QVTEFHEGILPWALR	tr|Q5LPJ5|Q5LPJ5_RUEPO	y8	light
898.478	755.456	29.9	QVTEFHEGILPWALR	tr|Q5LPJ5|Q5LPJ5_RUEPO	y6	light
898.478	642.372	29.9	QVTEFHEGILPWALR	tr|Q5LPJ5|Q5LPJ5_RUEPO	y5	light
724.382	1005.54	24.6	QVSQMVTVADLTR	tr|Q5LPJ5|Q5LPJ5_RUEPO	y9	light
724.382	874.499	24.6	QVSQMVTVADLTR	tr|Q5LPJ5|Q5LPJ5_RUEPO	y8	light
724.382	775.431	24.6	QVSQMVTVADLTR	tr|Q5LPJ5|Q5LPJ5_RUEPO	y7	light
724.382	575.315	24.6	QVSQMVTVADLTR	tr|Q5LPJ5|Q5LPJ5_RUEPO	y5	light
724.382	389.251	24.6	QVSQMVTVADLTR	tr|Q5LPJ5|Q5LPJ5_RUEPO	y3	light
781.41	1248.61	26.3	TVINWAQNAEIFR	tr|Q5LPJ5|Q5LPJ5_RUEPO	y10	light
781.41	1134.57	26.3	TVINWAQNAEIFR	tr|Q5LPJ5|Q5LPJ5_RUEPO	y9	light
781.41	948.49	26.3	TVINWAQNAEIFR	tr|Q5LPJ5|Q5LPJ5_RUEPO	y8	light
781.41	877.453	26.3	TVINWAQNAEIFR	tr|Q5LPJ5|Q5LPJ5_RUEPO	y7	light
781.41	749.394	26.3	TVINWAQNAEIFR	tr|Q5LPJ5|Q5LPJ5_RUEPO	y6	light
856.429	1057.53	28.6	LIGPNC[+57.0]PGVITPDAC[+57.0]K	tr|Q5LXC5|Q5LXC5_RUEPO	y10	light
856.429	804.392	28.6	LIGPNC[+57.0]PGVITPDAC[+57.0]K	tr|Q5LXC5|Q5LXC5_RUEPO	y7	light
856.429	691.308	28.6	LIGPNC[+57.0]PGVITPDAC[+57.0]K	tr|Q5LXC5|Q5LXC5_RUEPO	y6	light
856.429	590.26	28.6	LIGPNC[+57.0]PGVITPDAC[+57.0]K	tr|Q5LXC5|Q5LXC5_RUEPO	y5	light
856.429	378.181	28.6	LIGPNC[+57.0]PGVITPDAC[+57.0]K	tr|Q5LXC5|Q5LXC5_RUEPO	y3	light
672.02	926.531	27.8	QTSDIGLGQSTAVGIGGDPIK	tr|Q5LXC5|Q5LXC5_RUEPO	y10	light
672.02	855.493	27.8	QTSDIGLGQSTAVGIGGDPIK	tr|Q5LXC5|Q5LXC5_RUEPO	y9	light
672.02	756.425	27.8	QTSDIGLGQSTAVGIGGDPIK	tr|Q5LXC5|Q5LXC5_RUEPO	y8	light
672.02	586.32	27.8	QTSDIGLGQSTAVGIGGDPIK	tr|Q5LXC5|Q5LXC5_RUEPO	y6	light
672.02	357.25	27.8	QTSDIGLGQSTAVGIGGDPIK	tr|Q5LXC5|Q5LXC5_RUEPO	y3	light
508.306	691.389	18.2	KPVAGFIAGR	tr|Q5LXC5|Q5LXC5_RUEPO	y7	light
508.306	620.351	18.2	KPVAGFIAGR	tr|Q5LXC5|Q5LXC5_RUEPO	y6	light
508.306	563.33	18.2	KPVAGFIAGR	tr|Q5LXC5|Q5LXC5_RUEPO	y5	light
508.306	416.262	18.2	KPVAGFIAGR	tr|Q5LXC5|Q5LXC5_RUEPO	y4	light
508.306	303.178	18.2	KPVAGFIAGR	tr|Q5LXC5|Q5LXC5_RUEPO	y3	light
656.316	983.45	22.6	ISQGMLDEFGSK	tr|Q5LR88|Q5LR88_RUEPO	y9	light
656.316	795.388	22.6	ISQGMLDEFGSK	tr|Q5LR88|Q5LR88_RUEPO	y7	light
656.316	682.304	22.6	ISQGMLDEFGSK	tr|Q5LR88|Q5LR88_RUEPO	y6	light
656.316	438.235	22.6	ISQGMLDEFGSK	tr|Q5LR88|Q5LR88_RUEPO	y4	light
656.316	291.166	22.6	ISQGMLDEFGSK	tr|Q5LR88|Q5LR88_RUEPO	y3	light
881.457	1313.71	29.3	SFDVPQIDDLAIPFGK	tr|Q5LR88|Q5LR88_RUEPO	y12	light
881.457	1088.6	29.3	SFDVPQIDDLAIPFGK	tr|Q5LR88|Q5LR88_RUEPO	y10	light
881.457	561.34	29.3	SFDVPQIDDLAIPFGK	tr|Q5LR88|Q5LR88_RUEPO	y5	light
881.457	448.255	29.3	SFDVPQIDDLAIPFGK	tr|Q5LR88|Q5LR88_RUEPO	y4	light
881.457	351.203	29.3	SFDVPQIDDLAIPFGK	tr|Q5LR88|Q5LR88_RUEPO	y3	light
736.901	1187.63	25	LATDGISAEVIDLR	tr|Q5LR88|Q5LR88_RUEPO	y11	light
736.901	1072.6	25	LATDGISAEVIDLR	tr|Q5LR88|Q5LR88_RUEPO	y10	light
736.901	902.494	25	LATDGISAEVIDLR	tr|Q5LR88|Q5LR88_RUEPO	y8	light
736.901	815.462	25	LATDGISAEVIDLR	tr|Q5LR88|Q5LR88_RUEPO	y7	light
736.901	744.425	25	LATDGISAEVIDLR	tr|Q5LR88|Q5LR88_RUEPO	y6	light
748.032	1158.55	30.7	GELFGPGNAQLPAPPMLMMDR	tr|Q5LKD7|Q5LKD7_RUEPO	y10	light
748.032	990.457	30.7	GELFGPGNAQLPAPPMLMMDR	tr|Q5LKD7|Q5LKD7_RUEPO	y8	light
748.032	893.404	30.7	GELFGPGNAQLPAPPMLMMDR	tr|Q5LKD7|Q5LKD7_RUEPO	y7	light
748.032	796.351	30.7	GELFGPGNAQLPAPPMLMMDR	tr|Q5LKD7|Q5LKD7_RUEPO	y6	light
748.032	665.311	30.7	GELFGPGNAQLPAPPMLMMDR	tr|Q5LKD7|Q5LKD7_RUEPO	y5	light
414.542	799.369	18	ITEVSADGGAHGK	tr|Q5LKD7|Q5LKD7_RUEPO	y9	light
414.542	641.3	18	ITEVSADGGAHGK	tr|Q5LKD7|Q5LKD7_RUEPO	y7	light
414.542	526.273	18	ITEVSADGGAHGK	tr|Q5LKD7|Q5LKD7_RUEPO	y6	light
414.542	469.252	18	ITEVSADGGAHGK	tr|Q5LKD7|Q5LKD7_RUEPO	y5	light
414.542	341.193	18	ITEVSADGGAHGK	tr|Q5LKD7|Q5LKD7_RUEPO	y3	light
496.774	701.419	17.8	GYALGVGEVK	tr|Q5LKD7|Q5LKD7_RUEPO	y7	light
496.774	588.335	17.8	GYALGVGEVK	tr|Q5LKD7|Q5LKD7_RUEPO	y6	light
496.774	531.314	17.8	GYALGVGEVK	tr|Q5LKD7|Q5LKD7_RUEPO	y5	light
496.774	432.245	17.8	GYALGVGEVK	tr|Q5LKD7|Q5LKD7_RUEPO	y4	light
496.774	375.224	17.8	GYALGVGEVK	tr|Q5LKD7|Q5LKD7_RUEPO	y3	light
849.917	1222.62	28.4	QSNFDGYVALGC[+57.0]VIR	tr|Q5LSK5|Q5LSK5_RUEPO	y11	light
849.917	1107.6	28.4	QSNFDGYVALGC[+57.0]VIR	tr|Q5LSK5|Q5LSK5_RUEPO	y10	light
849.917	887.513	28.4	QSNFDGYVALGC[+57.0]VIR	tr|Q5LSK5|Q5LSK5_RUEPO	y8	light
849.917	788.445	28.4	QSNFDGYVALGC[+57.0]VIR	tr|Q5LSK5|Q5LSK5_RUEPO	y7	light
849.917	604.324	28.4	QSNFDGYVALGC[+57.0]VIR	tr|Q5LSK5|Q5LSK5_RUEPO	y5	light
871.358	1216.49	29	GETTHYDTVC[+57.0]NDSSR	tr|Q5LSK5|Q5LSK5_RUEPO	y10	light
871.358	1053.43	29	GETTHYDTVC[+57.0]NDSSR	tr|Q5LSK5|Q5LSK5_RUEPO	y9	light
871.358	938.4	29	GETTHYDTVC[+57.0]NDSSR	tr|Q5LSK5|Q5LSK5_RUEPO	y8	light
871.358	738.284	29	GETTHYDTVC[+57.0]NDSSR	tr|Q5LSK5|Q5LSK5_RUEPO	y6	light
871.358	349.183	29	GETTHYDTVC[+57.0]NDSSR	tr|Q5LSK5|Q5LSK5_RUEPO	y3	light
709.915	1105.68	24.2	GGGAAAAALHLIALGR	tr|Q5LSK5|Q5LSK5_RUEPO	y11	light
709.915	1034.65	24.2	GGGAAAAALHLIALGR	tr|Q5LSK5|Q5LSK5_RUEPO	y10	light
709.915	963.61	24.2	GGGAAAAALHLIALGR	tr|Q5LSK5|Q5LSK5_RUEPO	y9	light
709.915	892.573	24.2	GGGAAAAALHLIALGR	tr|Q5LSK5|Q5LSK5_RUEPO	y8	light
709.915	779.489	24.2	GGGAAAAALHLIALGR	tr|Q5LSK5|Q5LSK5_RUEPO	y7	light
825.405	1267.54	27.7	VGIIMGSQSDWPTMK	tr|Q5LV09|Q5LV09_RUEPO	y11	light
825.405	1136.5	27.7	VGIIMGSQSDWPTMK	tr|Q5LV09|Q5LV09_RUEPO	y10	light
825.405	864.392	27.7	VGIIMGSQSDWPTMK	tr|Q5LV09|Q5LV09_RUEPO	y7	light
825.405	662.333	27.7	VGIIMGSQSDWPTMK	tr|Q5LV09|Q5LV09_RUEPO	y5	light
825.405	476.254	27.7	VGIIMGSQSDWPTMK	tr|Q5LV09|Q5LV09_RUEPO	y4	light
684.036	1227.6	28.3	GLQVIIAGAGGAAHLPGMMASK	tr|Q5LV09|Q5LV09_RUEPO	y13	light
684.036	1042.52	28.3	GLQVIIAGAGGAAHLPGMMASK	tr|Q5LV09|Q5LV09_RUEPO	y10	light
684.036	971.48	28.3	GLQVIIAGAGGAAHLPGMMASK	tr|Q5LV09|Q5LV09_RUEPO	y9	light
684.036	721.337	28.3	GLQVIIAGAGGAAHLPGMMASK	tr|Q5LV09|Q5LV09_RUEPO	y7	light
684.036	305.182	28.3	GLQVIIAGAGGAAHLPGMMASK	tr|Q5LV09|Q5LV09_RUEPO	y3	light
854.453	1280.66	28.5	ALSGVDSLYSIVQMPK	tr|Q5LV09|Q5LV09_RUEPO	y11	light
854.453	965.512	28.5	ALSGVDSLYSIVQMPK	tr|Q5LV09|Q5LV09_RUEPO	y8	light
854.453	802.449	28.5	ALSGVDSLYSIVQMPK	tr|Q5LV09|Q5LV09_RUEPO	y7	light
854.453	602.333	28.5	ALSGVDSLYSIVQMPK	tr|Q5LV09|Q5LV09_RUEPO	y5	light
854.453	503.265	28.5	ALSGVDSLYSIVQMPK	tr|Q5LV09|Q5LV09_RUEPO	y4	light
523.28	704.357	18.6	LVESELAER	tr|Q5LTN8|Q5LTN8_RUEPO	y6	light
523.28	617.325	18.6	LVESELAER	tr|Q5LTN8|Q5LTN8_RUEPO	y5	light
523.28	488.283	18.6	LVESELAER	tr|Q5LTN8|Q5LTN8_RUEPO	y4	light
523.28	375.199	18.6	LVESELAER	tr|Q5LTN8|Q5LTN8_RUEPO	y3	light
692.391	1008.56	23.7	YLVQQLDLVHR	tr|Q5LTN8|Q5LTN8_RUEPO	y8	light
692.391	880.5	23.7	YLVQQLDLVHR	tr|Q5LTN8|Q5LTN8_RUEPO	y7	light
692.391	752.441	23.7	YLVQQLDLVHR	tr|Q5LTN8|Q5LTN8_RUEPO	y6	light
692.391	639.357	23.7	YLVQQLDLVHR	tr|Q5LTN8|Q5LTN8_RUEPO	y5	light
692.391	524.33	23.7	YLVQQLDLVHR	tr|Q5LTN8|Q5LTN8_RUEPO	y4	light
450.269	630.357	16.4	GIVEAIAAR	tr|Q5LTN8|Q5LTN8_RUEPO	y6	light
450.269	501.314	16.4	GIVEAIAAR	tr|Q5LTN8|Q5LTN8_RUEPO	y5	light
450.269	430.277	16.4	GIVEAIAAR	tr|Q5LTN8|Q5LTN8_RUEPO	y4	light
450.269	317.193	16.4	GIVEAIAAR	tr|Q5LTN8|Q5LTN8_RUEPO	y3	light
702.354	1148.54	24	ALADVDGATITGGDK	tr|Q5LPY0|Q5LPY0_RUEPO	y12	light
702.354	1033.52	24	ALADVDGATITGGDK	tr|Q5LPY0|Q5LPY0_RUEPO	y11	light
702.354	934.448	24	ALADVDGATITGGDK	tr|Q5LPY0|Q5LPY0_RUEPO	y10	light
702.354	819.421	24	ALADVDGATITGGDK	tr|Q5LPY0|Q5LPY0_RUEPO	y9	light
702.354	477.23	24	ALADVDGATITGGDK	tr|Q5LPY0|Q5LPY0_RUEPO	y5	light
760.907	1192.63	25.7	LTNLSNYDLVVNR	tr|Q5LPY0|Q5LPY0_RUEPO	y10	light
760.907	1079.55	25.7	LTNLSNYDLVVNR	tr|Q5LPY0|Q5LPY0_RUEPO	y9	light
760.907	715.41	25.7	LTNLSNYDLVVNR	tr|Q5LPY0|Q5LPY0_RUEPO	y6	light
760.907	600.383	25.7	LTNLSNYDLVVNR	tr|Q5LPY0|Q5LPY0_RUEPO	y5	light
760.907	388.23	25.7	LTNLSNYDLVVNR	tr|Q5LPY0|Q5LPY0_RUEPO	y3	light
821.462	1301.71	27.5	ILNTGGDILTEGAVIR	tr|Q5LPY0|Q5LPY0_RUEPO	y13	light
821.462	1200.66	27.5	ILNTGGDILTEGAVIR	tr|Q5LPY0|Q5LPY0_RUEPO	y12	light
821.462	858.504	27.5	ILNTGGDILTEGAVIR	tr|Q5LPY0|Q5LPY0_RUEPO	y8	light
821.462	745.42	27.5	ILNTGGDILTEGAVIR	tr|Q5LPY0|Q5LPY0_RUEPO	y7	light
821.462	515.33	27.5	ILNTGGDILTEGAVIR	tr|Q5LPY0|Q5LPY0_RUEPO	y5	light

## Sheet: S3
Sample	Bacterial dilution factor	amino acid in urea extract (µg)	amino acid remaining on filter (ug)
A1	62	539.709	925.958
A2	62	753.855	334.674
A3	62	760.388	NA
B1	125	1249.17	82.2779
B2	125	1479.18	351.238
B3	125	495.09	1721.19
C1	250	506.276	303.864
C2	250	478.501	401.45
C3	250	503.633	595.276
D1	500	161.386	235.758
D2	500	189.132	230.799
D3	500	93.0894	279.165
E1	1000	987.212	226.77
E2	1000	78.6005	298.845
E3	1000	151.642	335.979
F1	5000	135.865	278.149
F2	5000	171.374	266.608
F3	5000	100.668	299.449
G1	10000	62.792	627.949
G2	10000	92.2721	226.757
G3	10000	68.159	243.72
H1	Rpom	104.704	101.811
H2	Rpom	59.6429	217.395
H3	Rpom	171.866	NA
I1	Thaps	45.9383	270.915
I2	Thaps	180.549	596.898
I3	Thaps	130.166	73.7817

## Sheet: S4
Protein	Annotation
tr|Q5LU48|Q5LU48_RUEPO	Oligopeptide ABC transporter, periplasmic oligopeptide-binding protein
tr|Q5LVD5|Q5LVD5_RUEPO	Methyltransferase, FkbM family
tr|Q5LTN8|Q5LTN8_RUEPO	Transcriptional regulator, GntR family
tr|Q5LM59|Q5LM59_RUEPO	Branched-chain amino acid ABC transporter, periplasmic branched-chain amino acid-binding protein
sp|Q5LN23|PNP_RUEPO	Polyribonucleotide nucleotidyltransferase
tr|Q5LPJ9|Q5LPJ9_RUEPO	BolA protein, truncation
tr|Q5LR88|Q5LR88_RUEPO	Pyruvate dehydrogenase complex, E1 component, beta subunit
tr|Q5LQN5|Q5LQN5_RUEPO	Probable cytosol aminopeptidase
tr|Q5LPJ5|Q5LPJ5_RUEPO	Cobalt chelatase, CobS subunit
sp|Q5LPR4|NUOB_RUEPO	NADH-quinone oxidoreductase subunit B
tr|Q5LRS8|Q5LRS8_RUEPO	6-phosphogluconolactonase
tr|Q5LUX0|Q5LUX0_RUEPO	Methylmalonyl-CoA epimerase
tr|Q5LPB9|Q5LPB9_RUEPO	Thymidine phosphorylase
tr|Q5LQQ3|Q5LQQ3_RUEPO	Fumarylacetoacetate hydrolase family protein
tr|Q5LRE5|Q5LRE5_RUEPO	Universal stress protein family protein
tr|Q5LRU3|Q5LRU3_RUEPO	GTP-binding protein TypA
tr|Q5LSK5|Q5LSK5_RUEPO	6,7-dimethyl-8-ribityllumazine synthase
tr|Q5LRG3|Q5LRG3_RUEPO	Fe-S metabolism associated family protein
tr|Q5LV88|Q5LV88_RUEPO	MaoC domain protein
tr|Q5LMS0|Q5LMS0_RUEPO	Uncharacterized protein
tr|Q5LP17|Q5LP17_RUEPO	Aspartokinase
sp|Q5LQJ5|FABH_RUEPO	3-oxoacyl-[acyl-carrier-protein] synthase 3
tr|Q5LSA5|Q5LSA5_RUEPO	Pterin-binding enzyme domain protein
tr|Q5LX27|Q5LX27_RUEPO	Alcohol dehydrogenase, zinc-containing
tr|Q5LQB9|Q5LQB9_RUEPO	Bacterial extracellular solute-binding protein, family 7
tr|Q5LNY3|Q5LNY3_RUEPO	Peptidase, M16 family
tr|Q5LTS8|Q5LTS8_RUEPO	Uncharacterized protein
tr|Q5LU13|Q5LU13_RUEPO	Aminomethyl transferase family protein
tr|Q5LKZ1|Q5LKZ1_RUEPO	TRAP dicarboxylate transporter, DctP subunit
sp|Q5LUP9|CLPX_RUEPO	ATP-dependent Clp protease ATP-binding subunit ClpX
tr|Q5LXC5|Q5LXC5_RUEPO	Succinyl-CoA ligase [ADP-forming] subunit alpha
sp|Q5LU99|HIS6_RUEPO	Imidazole glycerol phosphate synthase subunit HisF
tr|Q5LVL7|Q5LVL7_RUEPO	Metallo-beta-lactamase family protein
tr|Q5LLT9|Q5LLT9_RUEPO	Ornithine cyclodeaminase/mu-crystallin family protein
tr|Q5LKG8|Q5LKG8_RUEPO	Xanthine dehydrogenase family protein, small subunit
sp|Q5LP74|Y2976_RUEPO	UPF0173 metal-dependent hydrolase SPO2976

## Sheet: S5
Transition	62	125	250	500	1000	5000	10000	Rpom
tr|Q5LRJ4|Q5LRJ4_RUEPO_AGYDFGPVLGYGVLGAAR_y10	29.0324	8.88579	6.16949	34.6587	11.4427	26.5194	5.57931	9.09168
tr|Q5LV09|Q5LV09_RUEPO_VGIIMGSQSDWPTMK_y11	NA	NA	30.3904	37.967	39.2344	9.29758	22.9737	4.47662
tr|Q5LV09|Q5LV09_RUEPO_VGIIMGSQSDWPTMK_y10	NA	NA	26.6274	31.8133	37.5488	32.2019	9.73337	14.5771
tr|Q5LU48|Q5LU48_RUEPO_VASTPSSEQIADYTGSGPFVFR_y6	55.0693	10.8741	11.9733	24.6164	19.7654	6.95683	22.4949	10.1799
tr|Q5LV09|Q5LV09_RUEPO_VGIIMGSQSDWPTMK_y7	NA	NA	10.0856	44.4819	45.7466	8.51796	18.8303	37.8282
sp|Q5LMR5|EFTU_RUEPO_ALMAAVDEYIPTPAR_y9	40.8563	18.8681	4.81738	43.3852	11.294	13.6814	12.5612	22.3911
tr|Q5LV09|Q5LV09_RUEPO_ALSGVDSLYSIVQMPK_y4	13.2475	19.3109	2.56563	35.2621	27.491	17.5911	26.8593	33.9145
tr|Q5LKD7|Q5LKD7_RUEPO_GELFGPGNAQLPAPPMLMMDR_y5	38.2807	10.445	22.8928	30.2064	14.4601	45.4372	6.93751	9.34462
tr|Q5LV09|Q5LV09_RUEPO_VGIIMGSQSDWPTMK_y4	NA	NA	24.7377	39.2385	57.0933	28.7831	26.4752	5.0755
tr|Q5LV09|Q5LV09_RUEPO_ALSGVDSLYSIVQMPK_y5	48.2299	53.0648	26.3242	26.2302	10.3851	1.93507	13.3324	5.60536
